# Supplementary material for: First record of silk-loving genus Monteithophila (Hemiptera, Heteroptera, Plokiophilidae) from Asia, with description of a new species from China
Source: Zookeys. 2026 Feb 2;1268:33–45. doi: 10.3897/zookeys.1268.180987 (PMC12887586; doi:10.3897/zookeys.1268.180987)
Supplement: XML Treatment for Monteithophila [file zookeys.1268.180987-treatment1.xml]

<!DOCTYPE tp:taxon-treatment
  PUBLIC "-//TaxonX//DTD Taxonomic Treatment Publishing DTD v0 20100105//EN" "tax-treatment-NSO.dtd">
<tp:taxon-treatment xmlns:tp="http://www.plazi.org/taxpub"><tp:treatment-meta><kwd-group><label>Taxon classification</label><kwd>
              <named-content content-type="kingdom">Animalia</named-content>
            </kwd><kwd>
              <named-content content-type="order">Hemiptera</named-content>
            </kwd><kwd>
              <named-content content-type="family">Plokiophilidae</named-content>
            </kwd></kwd-group><mixed-citation publication-type="journal"><person-group><name><surname>Xiong</surname><given-names>Haoyang</given-names></name><name><surname>Chen</surname><given-names>Zhuo</given-names></name><name><surname>Li</surname><given-names>Hu</given-names></name><name><surname>Cai</surname><given-names>Wanzhi</given-names></name></person-group><article-title>First record of silk-loving genus <italic><tp:taxon-name><tp:taxon-name-part taxon-name-part-type="genus" reg="Monteithophila">Monteithophila</tp:taxon-name-part></tp:taxon-name></italic> (<tp:taxon-name><tp:taxon-name-part taxon-name-part-type="order" reg="Hemiptera">Hemiptera</tp:taxon-name-part></tp:taxon-name>, <tp:taxon-name><tp:taxon-name-part taxon-name-part-type="suborder" reg="Heteroptera">Heteroptera</tp:taxon-name-part></tp:taxon-name>, <tp:taxon-name><tp:taxon-name-part taxon-name-part-type="family" reg="Plokiophilidae">Plokiophilidae</tp:taxon-name-part></tp:taxon-name>) from Asia, with description of a new species from China</article-title><source>Zookeys</source><day>02</day><month>02</month><year>2026</year><volume>1268</volume><fpage>33</fpage><lpage>45</lpage><pub-id pub-id-type="doi">10.3897/zookeys.1268.180987</pub-id></mixed-citation></tp:treatment-meta><tp:nomenclature><label>Genus</label><tp:taxon-name><object-id xmlns:xlink="http://www.w3.org/1999/xlink" content-type="arpha" xlink:type="simple">7CF7ED24-E408-5FB7-B3B4-632B967A3315</object-id>
                		<tp:taxon-name-part taxon-name-part-type="genus" reg="Monteithophila">Monteithophila</tp:taxon-name-part>
                	</tp:taxon-name><tp:taxon-authority>Schuh, Štys &amp; Cassis, 2015</tp:taxon-authority><tp:nomenclature-citation-list><tp:nomenclature-citation><tp:taxon-name>
                <tp:taxon-name-part taxon-name-part-type="genus" reg="Monteithophila">Monteithophila</tp:taxon-name-part>
              </tp:taxon-name><comment> Schuh, Štys &amp; Cassis, 2015: 4. Type species by original designation: <tp:taxon-name><tp:taxon-name-part taxon-name-part-type="genus" reg="Monteithophila">Monteithophila</tp:taxon-name-part> <tp:taxon-name-part taxon-name-part-type="species" reg="queenslandana">queenslandana</tp:taxon-name-part></tp:taxon-name> Schuh, Štys &amp; Cassis, 2015.</comment></tp:nomenclature-citation></tp:nomenclature-citation-list></tp:nomenclature><tp:treatment-sec sec-type="Diagnosis"><title>Diagnosis.</title><p><italic><tp:taxon-name><tp:taxon-name-part taxon-name-part-type="genus" reg="Monteithophila">Monteithophila</tp:taxon-name-part></tp:taxon-name></italic> can be distinguished from other genera of <tp:taxon-name><tp:taxon-name-part taxon-name-part-type="family" reg="Plokiophilidae">Plokiophilidae</tp:taxon-name-part></tp:taxon-name> by the following combination of character states: head lacking elongate neck behind eyes; macrochetae absent on frons, vertex and pronotal collar; tarsi 3-segmented; foreleg with very long major (inner) claw; fossula spongiosa absent on all legs; membrane of hemelytron with three weakly-developed free veins; cuneus absent; pygophore broader at base than apex; parameres symmetric, exposed on dorsal surface, with apices faced anteromedially; all traces of ovipositor lost in females.</p></tp:treatment-sec><tp:treatment-sec sec-type="Diversity and distribution"><title>Diversity and distribution.</title><p>The genus previously contained two species from Oceania (<xref ref-type="bibr" rid="B15">Schuh et al. 2015</xref>). The new species described herein is distributed in the Oriental Region.</p></tp:treatment-sec><ref-list><ref id="B15"><mixed-citation xmlns:xlink="http://www.w3.org/1999/xlink" xlink:type="simple">Schuh RT, Štys P, Cassis G, Lehnert M, Swanson D, Bruce TF (2015) New genera and species of <tp:taxon-name><tp:taxon-name-part taxon-name-part-type="family">Plokiophilidae</tp:taxon-name-part></tp:taxon-name> from Australia, Fiji, and Southeast Asia, with a revised classification of the family (<tp:taxon-name><tp:taxon-name-part taxon-name-part-type="subclass">Insecta</tp:taxon-name-part></tp:taxon-name>: <tp:taxon-name><tp:taxon-name-part taxon-name-part-type="suborder">Heteroptera</tp:taxon-name-part></tp:taxon-name>: <tp:taxon-name><tp:taxon-name-part taxon-name-part-type="superfamily">Cimicoidea</tp:taxon-name-part></tp:taxon-name>). American Museum Novitates 3825(3825): 1–24. <ext-link xlink:href="10.1206/3825.1" ext-link-type="doi" xlink:type="simple">https://doi.org/10.1206/3825.1</ext-link></mixed-citation></ref></ref-list></tp:taxon-treatment>
