# Supplementary material for: First record of silk-loving genus Monteithophila (Hemiptera, Heteroptera, Plokiophilidae) from Asia, with description of a new species from China
Source: Zookeys. 2026 Feb 2;1268:33–45. doi: 10.3897/zookeys.1268.180987 (PMC12887586; doi:10.3897/zookeys.1268.180987)
Supplement: XML Treatment for Monteithophila hainanensis [file zookeys.1268.180987-treatment2.xml]

<!DOCTYPE tp:taxon-treatment
  PUBLIC "-//TaxonX//DTD Taxonomic Treatment Publishing DTD v0 20100105//EN" "tax-treatment-NSO.dtd">
<tp:taxon-treatment xmlns:tp="http://www.plazi.org/taxpub"><tp:treatment-meta><kwd-group><label>Taxon classification</label><kwd>
              <named-content content-type="kingdom">Animalia</named-content>
            </kwd><kwd>
              <named-content content-type="order">Hemiptera</named-content>
            </kwd><kwd>
              <named-content content-type="family">Plokiophilidae</named-content>
            </kwd></kwd-group><mixed-citation publication-type="journal"><person-group><name><surname>Xiong</surname><given-names>Haoyang</given-names></name><name><surname>Chen</surname><given-names>Zhuo</given-names></name><name><surname>Li</surname><given-names>Hu</given-names></name><name><surname>Cai</surname><given-names>Wanzhi</given-names></name></person-group><article-title>First record of silk-loving genus <italic><tp:taxon-name><tp:taxon-name-part taxon-name-part-type="genus" reg="Monteithophila">Monteithophila</tp:taxon-name-part></tp:taxon-name></italic> (<tp:taxon-name><tp:taxon-name-part taxon-name-part-type="order" reg="Hemiptera">Hemiptera</tp:taxon-name-part></tp:taxon-name>, <tp:taxon-name><tp:taxon-name-part taxon-name-part-type="suborder" reg="Heteroptera">Heteroptera</tp:taxon-name-part></tp:taxon-name>, <tp:taxon-name><tp:taxon-name-part taxon-name-part-type="family" reg="Plokiophilidae">Plokiophilidae</tp:taxon-name-part></tp:taxon-name>) from Asia, with description of a new species from China</article-title><source>Zookeys</source><day>02</day><month>02</month><year>2026</year><volume>1268</volume><fpage>33</fpage><lpage>45</lpage><pub-id pub-id-type="doi">10.3897/zookeys.1268.180987</pub-id></mixed-citation></tp:treatment-meta><tp:nomenclature><tp:taxon-name><object-id xmlns:xlink="http://www.w3.org/1999/xlink" content-type="arpha" xlink:type="simple">FD9E9690-0899-5470-B4C5-9D8A47751001</object-id>
                		<tp:taxon-name-part taxon-name-part-type="genus" reg="Monteithophila">Monteithophila</tp:taxon-name-part> <tp:taxon-name-part taxon-name-part-type="species" reg="hainanensis">hainanensis</tp:taxon-name-part>
                	
                		<object-id xmlns:xlink="http://www.w3.org/1999/xlink" content-type="zoobank" xlink:type="simple">https://zoobank.org/E4327CBE-AE69-4BA5-B6F4-31DC00B53F8A</object-id>
                	</tp:taxon-name><tp:taxon-status xmlns:xlink="http://www.w3.org/1999/xlink" xlink:type="simple">sp. nov.</tp:taxon-status><xref ref-type="fig" rid="F1">Figs 1</xref><xref ref-type="fig" rid="F2">, 2</xref><xref ref-type="fig" rid="F3">, 3</xref><xref ref-type="fig" rid="F4">, 4 Chinese vernacular name: 海南蒙丝蝽</xref></tp:nomenclature><tp:treatment-sec sec-type="Type material"><title>Type material.</title><p><bold><italic>Holotype</italic></bold>: • ♂, China, Hainan, Sanya Dist. [天涯区], Tianya, Liuluo Canyon [六罗峡谷], <named-content xmlns:xlink="http://www.w3.org/1999/xlink" content-type="dwc:verbatimCoordinates" xlink:type="simple">18.4310°N, 109.5040°E</named-content>, c. 478 m, 8.vi.2025, leg. Haoyang Xiong, Zhuo Chen &amp; Yang Ge (<named-content xmlns:xlink="http://www.w3.org/1999/xlink" content-type="dwc:institutional_code" xlink:title="China Agricultural University" xlink:href="https://scientific-collections.gbif.org/institution/c2e8bcb9-a67c-447f-a612-446f80743833" xlink:type="simple">CAU</named-content>, accession number: CAUHN-PLO1). <bold><italic>Paratypes</italic></bold>: • 6 ♂♂, 3 ♀♀ and 5 nymphs, same data as for holotype (<named-content xmlns:xlink="http://www.w3.org/1999/xlink" content-type="dwc:institutional_code" xlink:title="China Agricultural University" xlink:href="https://scientific-collections.gbif.org/institution/c2e8bcb9-a67c-447f-a612-446f80743833" xlink:type="simple">CAU</named-content>, accession number: CAUHN-PLO1).</p></tp:treatment-sec><tp:treatment-sec sec-type="Diagnosis"><title>Diagnosis.</title><p>This species is recognized within the genus by the following combination of character states: body length 1.8–2.0 mm; head yellowish brown to reddish brown; thorax black with a blue tinge; fore major claws slightly longer than mid ones with no significant difference; apex of corium and base of clavus dark brownish black; external component of corial gland elliptical, without constriction at middle.</p></tp:treatment-sec><tp:treatment-sec sec-type="Description"><title>Description.</title><p>Macropterous male and female (Fig. <xref ref-type="fig" rid="F1">1</xref>). <bold><italic>Coloration</italic></bold>. Generally yellowish brown to reddish brown. Eyes dark brownish black. Ocelli red. Antennal segment I and apex of segment IV paler; remaining segments darker. Labium yellowish brown, apex of labial segment III and segment IV paler. Thorax black with a blue tinge, pronotal collar light brown. Legs yellowish brown; coxae dark brownish. Hemelytra light brown; apex of corium and base of clavus dark brownish black; membrane brownish black, outer half with dark spots, veins dark brown. Hind wings brownish black, slightly darkened near vein R; veins dark brown (Fig. <xref ref-type="fig" rid="F2">2C</xref>). Abdominal segments dark brownish black.</p><fig id="F1" position="float" orientation="portrait"><object-id xmlns:xlink="http://www.w3.org/1999/xlink" content-type="doi" xlink:type="simple">10.3897/zookeys.1268.180987.figure1</object-id><object-id xmlns:xlink="http://www.w3.org/1999/xlink" content-type="arpha" xlink:type="simple">BE97793A-A1A0-50C0-B478-CE6D5C9085D2</object-id><label>Figure 1.</label><caption><p><italic><tp:taxon-name><tp:taxon-name-part taxon-name-part-type="genus" reg="Monteithophila">Monteithophila</tp:taxon-name-part> <tp:taxon-name-part taxon-name-part-type="species" reg="hainanensis">hainanensis</tp:taxon-name-part></tp:taxon-name></italic> sp. nov., habitus. <bold>A</bold>. Male, holotype, dorsal view; <bold>B</bold>. Same, lateral view; <bold>C</bold>. Same, ventral view; <bold>D</bold>. Female, paratype, dorsal view; <bold>E</bold>. Same, lateral view; <bold>F</bold>. Same, ventral view. Scale bar: 1 mm.</p></caption><graphic xmlns:xlink="http://www.w3.org/1999/xlink" xlink:href="zookeys-1268-033_article-180987__-g001.jpg" id="oo_1524259.jpg" position="float" orientation="portrait" xlink:type="simple"><uri content-type="original_file" xlink:type="simple">https://binary.pensoft.net/fig/1524259</uri></graphic></fig><fig id="F2" position="float" orientation="portrait"><object-id xmlns:xlink="http://www.w3.org/1999/xlink" content-type="doi" xlink:type="simple">10.3897/zookeys.1268.180987.figure2</object-id><object-id xmlns:xlink="http://www.w3.org/1999/xlink" content-type="arpha" xlink:type="simple">98C98AF1-EA5F-5C43-A9ED-8F0E841661E1</object-id><label>Figure 2.</label><caption><p><italic><tp:taxon-name><tp:taxon-name-part taxon-name-part-type="genus" reg="Monteithophila">Monteithophila</tp:taxon-name-part> <tp:taxon-name-part taxon-name-part-type="species" reg="hainanensis">hainanensis</tp:taxon-name-part></tp:taxon-name></italic> sp. nov., diagnostic morphological characters. <bold>A</bold>. Head and pronotum, dorsal view; <bold>B</bold>. Hemelytron, dorsal view; <bold>C</bold>. Hind wing, dorsal view; <bold>D</bold>. Mid tarsi, lateral view, showing strong asymmetry of claws; <bold>E</bold>. Male genitalia, dorsal view; <bold>F</bold>. Same, lateral view; <bold>G</bold>. Same, ventral view; <bold>H</bold>. Female abdomen, dorsal view. Abbreviations: a = acus; <abbrev xmlns:xlink="http://www.w3.org/1999/xlink" xlink:title="articulatory apparatus" xlink:type="simple">ap</abbrev> = articulatory apparatus; <abbrev xmlns:xlink="http://www.w3.org/1999/xlink" xlink:title="left paramere" xlink:type="simple">lp</abbrev> = left paramere; <abbrev xmlns:xlink="http://www.w3.org/1999/xlink" xlink:title="right paramere" xlink:type="simple">rp</abbrev> = right paramere. Scale bars: 0.5 mm (<bold>A, B, C, H</bold>); 0.1 mm (<bold>D–G</bold>).</p></caption><graphic xmlns:xlink="http://www.w3.org/1999/xlink" xlink:href="zookeys-1268-033_article-180987__-g002.jpg" id="oo_1524260.jpg" position="float" orientation="portrait" xlink:type="simple"><uri content-type="original_file" xlink:type="simple">https://binary.pensoft.net/fig/1524260</uri></graphic></fig><p><bold><italic>Vestiture</italic></bold>. Body glossy, covered with short, semi-erect, simple setae. Head covered with sparse setae; antennae clothed with dark setae; first and second segments of labium covered with short, sparse setae. Pronotum densely covered with semi-erect, uniformly long setae; scutellum bearing sparse semi-erect setae. Legs covered with dense setae, apical part of femora relatively sparse; apex of fore tibia with a tuft of hairs representing an incipient grasping organ and with a comb for cleaning the antennae (Fig. <xref ref-type="fig" rid="F3">3E</xref>). Corium and clavus with subreclining setae (inclination angle of semi-erect setae on body surface ranges from 30° to 60°, while included angle between setae on wings and wing surface measures less than 30°), denser setae on anterior and outer margins of corium; corium densely covered with recumbent short setae (Fig. <xref ref-type="fig" rid="F3">3B</xref>). Ventral side of abdomen with sparse setae, lateral margins bearing dense setae. Apex of male genital segment with semi-erect setae (Fig. <xref ref-type="fig" rid="F2">2G</xref>).</p><fig id="F3" position="float" orientation="portrait"><object-id xmlns:xlink="http://www.w3.org/1999/xlink" content-type="doi" xlink:type="simple">10.3897/zookeys.1268.180987.figure3</object-id><object-id xmlns:xlink="http://www.w3.org/1999/xlink" content-type="arpha" xlink:type="simple">DE0E6D7B-C4C0-54F9-B13C-CCDF41F306E9</object-id><label>Figure 3.</label><caption><p>Scanning electron micrographs of <italic><tp:taxon-name><tp:taxon-name-part taxon-name-part-type="genus" reg="Monteithophila">Monteithophila</tp:taxon-name-part> <tp:taxon-name-part taxon-name-part-type="species" reg="hainanensis">hainanensis</tp:taxon-name-part></tp:taxon-name></italic> sp. nov. <bold>A</bold>. Hemelytron, dorsal view, showing corial process; <bold>B</bold>. Hemelytron, dorsal view, showing distribution area of corial glands; <bold>C</bold>. Corial gland, dorsal view, showing gland pore; <bold>D</bold>. Fore tarsus, lateral view; <bold>E</bold>. Apex of fore tibia, lateral view, showing comb; <bold>F</bold>. Claws of mid leg, showing strong asymmetry of claws, and parempodia. Abbreviations: <abbrev xmlns:xlink="http://www.w3.org/1999/xlink" xlink:title="corial glands" xlink:type="simple">cgs</abbrev> = corial glands; <abbrev xmlns:xlink="http://www.w3.org/1999/xlink" xlink:title="corial process" xlink:type="simple">cp</abbrev> = corial process; <abbrev xmlns:xlink="http://www.w3.org/1999/xlink" xlink:title="gland pores" xlink:type="simple">gps</abbrev> = gland pores; <abbrev xmlns:xlink="http://www.w3.org/1999/xlink" xlink:title="inner claw" xlink:type="simple">ic</abbrev> = inner claw; <abbrev xmlns:xlink="http://www.w3.org/1999/xlink" xlink:title="outer claw" xlink:type="simple">oc</abbrev> = outer claw; <abbrev xmlns:xlink="http://www.w3.org/1999/xlink" xlink:title="parempodia" xlink:type="simple">pe</abbrev> = parempodia; <abbrev xmlns:xlink="http://www.w3.org/1999/xlink" xlink:title="first segment of tarsus" xlink:type="simple">ts1</abbrev> = first segment of tarsus; <abbrev xmlns:xlink="http://www.w3.org/1999/xlink" xlink:title="second segment of tarsus" xlink:type="simple">ts2</abbrev> = second segment of tarsus; <abbrev xmlns:xlink="http://www.w3.org/1999/xlink" xlink:title="third segment of tarsus" xlink:type="simple">ts3</abbrev> = third segment of tarsus.</p></caption><graphic xmlns:xlink="http://www.w3.org/1999/xlink" xlink:href="zookeys-1268-033_article-180987__-g003.jpg" id="oo_1524261.jpg" position="float" orientation="portrait" xlink:type="simple"><uri content-type="original_file" xlink:type="simple">https://binary.pensoft.net/fig/1524261</uri></graphic></fig><fig id="F4" position="float" orientation="portrait"><object-id xmlns:xlink="http://www.w3.org/1999/xlink" content-type="doi" xlink:type="simple">10.3897/zookeys.1268.180987.figure4</object-id><object-id xmlns:xlink="http://www.w3.org/1999/xlink" content-type="arpha" xlink:type="simple">DDB4FEC8-D3B3-5C6D-9A19-B6738591F5F7</object-id><label>Figure 4.</label><caption><p>Habitats, spider host and living individuals of <italic><tp:taxon-name><tp:taxon-name-part taxon-name-part-type="genus" reg="Monteithophila">Monteithophila</tp:taxon-name-part> <tp:taxon-name-part taxon-name-part-type="species" reg="hainanensis">hainanensis</tp:taxon-name-part></tp:taxon-name></italic> sp. nov. <bold>A</bold>. Habitat in type locality; <bold>B</bold>. Spider host, <italic><tp:taxon-name><tp:taxon-name-part taxon-name-part-type="genus" reg="Spinathele">Spinathele</tp:taxon-name-part></tp:taxon-name></italic> sp.; <bold>C</bold>. Adult female of <italic><tp:taxon-name><tp:taxon-name-part taxon-name-part-type="genus" reg="Monteithophila">Monteithophila</tp:taxon-name-part> <tp:taxon-name-part taxon-name-part-type="species" reg="hainanensis">hainanensis</tp:taxon-name-part></tp:taxon-name></italic> sp. nov., dorsal view; <bold>D</bold>. Same, ventral view; <bold>E</bold>. Nymph of <italic><tp:taxon-name><tp:taxon-name-part taxon-name-part-type="genus" reg="Monteithophila">Monteithophila</tp:taxon-name-part> <tp:taxon-name-part taxon-name-part-type="species" reg="hainanensis">hainanensis</tp:taxon-name-part></tp:taxon-name></italic> sp. nov.; <bold>F</bold>. Adult female of <italic><tp:taxon-name><tp:taxon-name-part taxon-name-part-type="genus" reg="Monteithophila">Monteithophila</tp:taxon-name-part> <tp:taxon-name-part taxon-name-part-type="species" reg="hainanensis">hainanensis</tp:taxon-name-part></tp:taxon-name></italic> sp. nov. feeding on mites on the spider web.</p></caption><graphic xmlns:xlink="http://www.w3.org/1999/xlink" xlink:href="zookeys-1268-033_article-180987__-g004.jpg" id="oo_1524262.jpg" position="float" orientation="portrait" xlink:type="simple"><uri content-type="original_file" xlink:type="simple">https://binary.pensoft.net/fig/1524262</uri></graphic></fig><p><bold><italic>Structure</italic></bold>. Head (Fig. <xref ref-type="fig" rid="F2">2A</xref>) nearly cylindrical, distinctly narrowed towards apex in dorsal view, length slightly exceeding width; tylus broad, widening towards truncated apex. Eyes remote from collar. Ocelli small, with distance to eyes subequal to interocellar distance. Antennae slender; segment I thicker and shorter than others, slightly more than twice as long as tylus; ratio of lengths of antennal segments I:II:III:IV = 1:2.4:2.9:4.3 (male) or 1:2.6:2.7:4.1 (female) (see Table <xref ref-type="table" rid="T1">1</xref>). Labium slender, apex extending beyond mid coxae; segment I short and broad; labial segment ratios I:II:III:IV = 1:1.8:2.5:3.8.</p><table-wrap id="T1" position="float" orientation="portrait"><label>Table 1.</label><caption><p>Measurements (in mm) of <italic><tp:taxon-name><tp:taxon-name-part taxon-name-part-type="genus" reg="Monteithophila">Monteithophila</tp:taxon-name-part> <tp:taxon-name-part taxon-name-part-type="species" reg="hainanensis">hainanensis</tp:taxon-name-part></tp:taxon-name></italic> sp. nov.</p></caption><table><tbody><tr><th rowspan="1" colspan="1">Body part</th><th rowspan="1" colspan="1">Male (holotype)</th><th rowspan="1" colspan="1">Male (paratypes, <italic>N</italic> = 5)</th><th rowspan="1" colspan="1">Female (paratypes, <italic>N</italic> = 3)</th></tr><tr><td rowspan="1" colspan="1">Length of body</td><td rowspan="1" colspan="1">1.91</td><td rowspan="1" colspan="1">1.83–1.92</td><td rowspan="1" colspan="1">1.86–1.89</td></tr><tr><td rowspan="1" colspan="1">Length of head</td><td rowspan="1" colspan="1">0.32</td><td rowspan="1" colspan="1">0.30–0.33</td><td rowspan="1" colspan="1">0.31</td></tr><tr><td rowspan="1" colspan="1">Width across eyes</td><td rowspan="1" colspan="1">0.26</td><td rowspan="1" colspan="1">0.25–0.27</td><td rowspan="1" colspan="1">0.26–0.27</td></tr><tr><td rowspan="1" colspan="1">Interocular space</td><td rowspan="1" colspan="1">0.15</td><td rowspan="1" colspan="1">0.14–0.16</td><td rowspan="1" colspan="1">0.14–0.16</td></tr><tr><td rowspan="1" colspan="1">Length of antennal segment I</td><td rowspan="1" colspan="1">0.10</td><td rowspan="1" colspan="1">0.09–0.11</td><td rowspan="1" colspan="1">0.10–0.12</td></tr><tr><td rowspan="1" colspan="1">Length of antennal segment II</td><td rowspan="1" colspan="1">0.24</td><td rowspan="1" colspan="1">0.24–0.27</td><td rowspan="1" colspan="1">0.26–0.28</td></tr><tr><td rowspan="1" colspan="1">Length of antennal segment III</td><td rowspan="1" colspan="1">0.29</td><td rowspan="1" colspan="1">0.26–0.29</td><td rowspan="1" colspan="1">0.27</td></tr><tr><td rowspan="1" colspan="1">Length of antennal segment IV</td><td rowspan="1" colspan="1">0.43</td><td rowspan="1" colspan="1">0.43–0.46</td><td rowspan="1" colspan="1">0.38–0.41</td></tr><tr><td rowspan="1" colspan="1">Length of labial segment I</td><td rowspan="1" colspan="1">0.06</td><td rowspan="1" colspan="1">0.05–0.06</td><td rowspan="1" colspan="1">0.05–0.06</td></tr><tr><td rowspan="1" colspan="1">Length of labial segment II</td><td rowspan="1" colspan="1">0.11</td><td rowspan="1" colspan="1">0.11</td><td rowspan="1" colspan="1">0.12–0.13</td></tr><tr><td rowspan="1" colspan="1">Length of labial segment III</td><td rowspan="1" colspan="1">0.15</td><td rowspan="1" colspan="1">0.13–0.15</td><td rowspan="1" colspan="1">0.17</td></tr><tr><td rowspan="1" colspan="1">Length of labial segment IV</td><td rowspan="1" colspan="1">0.23</td><td rowspan="1" colspan="1">0.22–0.24</td><td rowspan="1" colspan="1">0.23–0.26</td></tr><tr><td rowspan="1" colspan="1">Maximum length of pronotum</td><td rowspan="1" colspan="1">0.35</td><td rowspan="1" colspan="1">0.31–0.36</td><td rowspan="1" colspan="1">0.38–0.41</td></tr><tr><td rowspan="1" colspan="1">Maximum width of pronotum</td><td rowspan="1" colspan="1">0.52</td><td rowspan="1" colspan="1">0.52–0.55</td><td rowspan="1" colspan="1">0.54</td></tr><tr><td rowspan="1" colspan="1">Length of fore femur</td><td rowspan="1" colspan="1">0.52</td><td rowspan="1" colspan="1">0.52–0.53</td><td rowspan="1" colspan="1">0.45–0.47</td></tr><tr><td rowspan="1" colspan="1">Length of fore tibia</td><td rowspan="1" colspan="1">0.46</td><td rowspan="1" colspan="1">0.44–0.46</td><td rowspan="1" colspan="1">0.44</td></tr><tr><td rowspan="1" colspan="1">Length of fore tarsus</td><td rowspan="1" colspan="1">0.24</td><td rowspan="1" colspan="1">0.22–0.24</td><td rowspan="1" colspan="1">0.23–0.24</td></tr><tr><td rowspan="1" colspan="1">Length of fore major claw</td><td rowspan="1" colspan="1">0.09</td><td rowspan="1" colspan="1">0.09–0.10</td><td rowspan="1" colspan="1">0.10</td></tr><tr><td rowspan="1" colspan="1">Length of mid femur</td><td rowspan="1" colspan="1">0.53</td><td rowspan="1" colspan="1">0.52–0.56</td><td rowspan="1" colspan="1">0.50–0.53</td></tr><tr><td rowspan="1" colspan="1">Length of mid tibia</td><td rowspan="1" colspan="1">0.50</td><td rowspan="1" colspan="1">0.48–0.50</td><td rowspan="1" colspan="1">0.52–0.55</td></tr><tr><td rowspan="1" colspan="1">Length of mid tarsus</td><td rowspan="1" colspan="1">0.21</td><td rowspan="1" colspan="1">0.19–0.21</td><td rowspan="1" colspan="1">0.22–0.24</td></tr><tr><td rowspan="1" colspan="1">Length of mid-major claw</td><td rowspan="1" colspan="1">0.08</td><td rowspan="1" colspan="1">0.08</td><td rowspan="1" colspan="1">0.07–0.08</td></tr><tr><td rowspan="1" colspan="1">Length of hind femur</td><td rowspan="1" colspan="1">0.62</td><td rowspan="1" colspan="1">0.62–0.62</td><td rowspan="1" colspan="1">0.67</td></tr><tr><td rowspan="1" colspan="1">Length of hind tibia</td><td rowspan="1" colspan="1">0.73</td><td rowspan="1" colspan="1">0.71–0.75</td><td rowspan="1" colspan="1">0.79–0.81</td></tr><tr><td rowspan="1" colspan="1">Length of hind tarsus</td><td rowspan="1" colspan="1">0.33</td><td rowspan="1" colspan="1">0.31–0.33</td><td rowspan="1" colspan="1">0.34–0.36</td></tr><tr><td rowspan="1" colspan="1">Length of hind major claw</td><td rowspan="1" colspan="1">0.07</td><td rowspan="1" colspan="1">0.07–0.08</td><td rowspan="1" colspan="1">0.07–0.08</td></tr><tr><td rowspan="1" colspan="1">Length of hemelytron</td><td rowspan="1" colspan="1">1.41</td><td rowspan="1" colspan="1">1.41–1.45</td><td rowspan="1" colspan="1">1.45–1.52</td></tr><tr><td rowspan="1" colspan="1">Length of abdomen</td><td rowspan="1" colspan="1">1.08</td><td rowspan="1" colspan="1">1.02–1.10</td><td rowspan="1" colspan="1">0.88–0.93</td></tr><tr><td rowspan="1" colspan="1">Maximum width of abdomen</td><td rowspan="1" colspan="1">0.52</td><td rowspan="1" colspan="1">0.48–0.53</td><td rowspan="1" colspan="1">0.45–0.51</td></tr></tbody></table></table-wrap><p>Pronotum (Fig. <xref ref-type="fig" rid="F2">2A</xref>) trapezoidal, maximum width slightly less than twice the maximum length, strongly arched in lateral view, with distinct collar; lateral margins slightly curved inwardly at 1/3 from posterior margin; posterior margin slightly rounded. Scutellum with basal width slightly greater than its length, nearly flat.</p><p>Legs relatively slender. Femora slightly thickened at middle. Tibiae straight, subparallel; fore tibia with cleaning comb on medial surface at apex (Fig. <xref ref-type="fig" rid="F3">3E</xref>). Tarsi slender, 3-segmented, segment I extremely short, segments II and III subequal in length (Fig. <xref ref-type="fig" rid="F3">3D</xref>); fore and middle tarsi with three strong erect spines on segment III (Figs <xref ref-type="fig" rid="F2">2D</xref>, <xref ref-type="fig" rid="F3">3D</xref>); claws unequal in length (Figs <xref ref-type="fig" rid="F2">2D</xref>, <xref ref-type="fig" rid="F3">3F</xref>), weakly flattened, major (inner) claw very long, much longer than outer claw, ratio of outer to inner claws on all legs approx. 2:3, fore major claws slightly longer than mid ones with no significant difference, hind leg claws shorter; parempodia well-developed, setiform (Fig. <xref ref-type="fig" rid="F3">3F</xref>).</p><p>Hemelytra relatively broad, exceeding apex of abdomen, with anterior margin expanding. Costal margin of corium weakly sinuous, coriomembranal juncture nearly straight, well defined; corial process present sublaterally on membrane at juncture of corium and membrane (Fig. <xref ref-type="fig" rid="F3">3A</xref>). Corial glands numerous but small, mainly distributed on posterior half of corium (Fig. <xref ref-type="fig" rid="F3">3B</xref>); external component of corial gland elliptical, without constriction at middle, bearing elongate central mound, apex with gland pore (Fig. <xref ref-type="fig" rid="F3">3C</xref>). Membrane with three straight, longitudinal, free veins (Fig. <xref ref-type="fig" rid="F2">2B</xref>). Venation of hind wings as shown in Fig. <xref ref-type="fig" rid="F2">2C</xref>; <abbrev xmlns:xlink="http://www.w3.org/1999/xlink" xlink:title="cubitus" xlink:type="simple">Cu</abbrev> with distal free branch. Abdomen oval, length about twice as long as its maximum width. Mediotergites membranous. Sterna fully sclerotized; first sternite with notch at middle of upper margin, extending about 1/3 toward lower margin.</p><p>Male genitalia (Fig. <xref ref-type="fig" rid="F2">2E–G</xref>): pygophore short and broad, telescoped within abdominal segments VII and VIII, opening dorsad; parameres symmetrical, apex elongate, tubular, strongly curved near midpoint, apices exposed on dorsal surface, directed anteromedially; aedeagus chitinized, acus slender, apex acuminate.</p><p>Female genitalia (Fig. <xref ref-type="fig" rid="F2">2H</xref>): no ovipositor or copulatory tubes observed.</p></tp:treatment-sec><tp:treatment-sec sec-type="Etymology"><title>Etymology.</title><p>The specific epithet refers to Hainan, China, the province of the type locality of the new species.</p></tp:treatment-sec><tp:treatment-sec sec-type="Distribution"><title>Distribution.</title><p>China (Hainan) (Fig. <xref ref-type="fig" rid="F5">5</xref>).</p><fig id="F5" position="float" orientation="portrait"><object-id xmlns:xlink="http://www.w3.org/1999/xlink" content-type="doi" xlink:type="simple">10.3897/zookeys.1268.180987.figure5</object-id><object-id xmlns:xlink="http://www.w3.org/1999/xlink" content-type="arpha" xlink:type="simple">85A9A3FF-9F98-5DA0-92A5-C6DFDB500D21</object-id><label>Figure 5.</label><caption><p>Known distribution of <italic><tp:taxon-name><tp:taxon-name-part taxon-name-part-type="genus" reg="Monteithophila">Monteithophila</tp:taxon-name-part></tp:taxon-name></italic>: purple dot = <italic><tp:taxon-name><tp:taxon-name-part taxon-name-part-type="genus" reg="Monteithophila">M.</tp:taxon-name-part> <tp:taxon-name-part taxon-name-part-type="species" reg="queenslandana">queenslandana</tp:taxon-name-part></tp:taxon-name></italic>; yellow dot = <italic><tp:taxon-name><tp:taxon-name-part taxon-name-part-type="genus" reg="Monteithophila">M.</tp:taxon-name-part> <tp:taxon-name-part taxon-name-part-type="species" reg="fijiensis">fijiensis</tp:taxon-name-part></tp:taxon-name></italic>; red dot and star = <italic><tp:taxon-name><tp:taxon-name-part taxon-name-part-type="genus" reg="Monteithophila">M.</tp:taxon-name-part> <tp:taxon-name-part taxon-name-part-type="species" reg="hainanensis">hainanensis</tp:taxon-name-part></tp:taxon-name></italic> sp. nov.</p></caption><graphic xmlns:xlink="http://www.w3.org/1999/xlink" xlink:href="zookeys-1268-033_article-180987__-g005.jpg" id="oo_1524263.jpg" position="float" orientation="portrait" xlink:type="simple"><uri content-type="original_file" xlink:type="simple">https://binary.pensoft.net/fig/1524263</uri></graphic></fig><sec sec-type="Key to species of Monteithophila" id="sec5"><title>Key to species of <italic><tp:taxon-name><tp:taxon-name-part taxon-name-part-type="genus" reg="Monteithophila">Monteithophila</tp:taxon-name-part></tp:taxon-name></italic></title><table-wrap content-type="key" position="anchor" orientation="portrait"><table><tbody><tr><td rowspan="1" colspan="1">1</td><td rowspan="1" colspan="1">Body length less than 2 mm; head uniformly colored, yellowish brown to reddish brown; fore major claws slightly longer than mid ones with no significant difference</td><td rowspan="1" colspan="1"><bold><italic><tp:taxon-name><tp:taxon-name-part taxon-name-part-type="genus" reg="Monteithophila">M.</tp:taxon-name-part> <tp:taxon-name-part taxon-name-part-type="species" reg="hainanensis">hainanensis</tp:taxon-name-part></tp:taxon-name></italic> sp. nov</bold>.</td></tr><tr><td rowspan="1" colspan="1">–</td><td rowspan="1" colspan="1">Body length more than 2.2 mm; head non-uniformly colored, mixed with castaneous and black; major claw of fore tarsus extremely long, significantly longer than that of mid tarsus</td><td rowspan="1" colspan="1">
                      <bold>2</bold>
                    </td></tr><tr><td rowspan="1" colspan="1">2</td><td rowspan="1" colspan="1">Body generally dark brown; length of head 0.9 times as long as interocular distance; eyes large</td><td rowspan="1" colspan="1">
                      <bold>
                        <italic>
                          <tp:taxon-name><tp:taxon-name-part taxon-name-part-type="genus" reg="Monteithophila">M.</tp:taxon-name-part> <tp:taxon-name-part taxon-name-part-type="species" reg="queenslandana">queenslandana</tp:taxon-name-part></tp:taxon-name>
                        </italic>
                      </bold>
                    </td></tr><tr><td rowspan="1" colspan="1">–</td><td rowspan="1" colspan="1">Body generally pale brown, with antennal segment I and legs much paler; length of head 1.45 times as long as interocular distance; eyes small</td><td rowspan="1" colspan="1">
                      <bold>
                        <italic>
                          <tp:taxon-name><tp:taxon-name-part taxon-name-part-type="genus" reg="Monteithophila">M.</tp:taxon-name-part> <tp:taxon-name-part taxon-name-part-type="species" reg="fijiensis">fijiensis</tp:taxon-name-part></tp:taxon-name>
                        </italic>
                      </bold>
                    </td></tr></tbody></table></table-wrap></sec></tp:treatment-sec></tp:taxon-treatment>
